# Supplementary material for: Low Overpotential Amperometric Sensor Using Yb2O3.CuO@rGO Nanocomposite for Sensitive Detection of Ascorbic Acid in Real Samples
Source: Biosensors (Basel). 2023 May 29;13(6):588. doi: 10.3390/bios13060588 (PMC10295996; doi:10.3390/bios13060588)
Supplement: Supplementary file 1 [file biosensors-13-00588-s001.zip]

Archive with 1 entries (1 files):
- biosensors-2361960-supplementary.pdf
